# Supplementary material for: Monitoring Prevalence and Persistence of Environmental Contamination by SARS-CoV-2 RNA in a Makeshift Hospital for Asymptomatic and Very Mild COVID-19 Patients
Source: Int J Public Health. 2023 Sep 12;68:1605994. doi: 10.3389/ijph.2023.1605994 (PMC10520216; doi:10.3389/ijph.2023.1605994)
Supplement: Supplementary file 1 [file Table2.XLSX]

## Sheet: Table  S2
Table S2 Summary of samples collected once every four days since vacation of Pod D
Sampling Data	Number of days aftervacation of pod D	Sampled objects	No. of RNA positive samples/Total no. of collected samples (%)	Strongly positive samples			Weakly positive samples
				n(%)	Strongly positive samples Median Ct value (IQR)		Only ORF1ab positive		Only N positive
					ORF1ab	N	n(%)	Median Ct value(IQR)	n(%)	Median Ct value(IQR)
19/09/2022	day4	windowsill	26/34 (76.47)	22 (84.61)	32.96(30.87-34.02)	31.87(30.69-33.59)	0	—	4 (15.38)	35.78(35.57-37.87)
		bedrail	12/12 (100.00)	12 (100.00)	30.82(30.17-33.00)	30.59(29.86-33.04)	0	—	0	—
		camera detector top	13/14 (92.86)	11 (84.62)	29.42(28.46-31.32)	29.01(28.37-31.18)	0	—	2 (15.38)	35.42(35.34-35.49)
		bedside table	10/11 (90.91)	6 (60.00)	31.94(31.15-32.36)	33.36(30.80-33.90)	0	—	4 (40.00)	34.45(33.58-37.43)
		floor beneath the patient bed	17/19 (89.47)	15 (88.24)	32.84(31.62-34.39)	31.77(30.85-33.18)	0	—	2 (11.76)	33.97(33.04-34.90)
		Total	78/90 (86.67)	66 (84.62)	31.62(30.06-33.51)	31.31(29.95-33.22)	0	—	12 15.38)	35.42(34.33-35.87)
23/09/2022	day8	windowsill	12/14 (85.71)	10 (83.33)	31.28(29.95-32.16)	30.57(29.77-31.26)	0	—	2 (16.67)	35.38(34.15-36.60)
		bedrail	7/10 (70.00)	5 (71.43)	30.68(30.33-33.01)	31.33(30.54-32.66)	0	—	2 (28.57)	37.27(37.03-37.50)
		bedside table	16/21 (76.19)	14 (87.50)	33.68(29.53-34.58)	32.18(30.34-33.90)	0	—	2 (12.50)	36.99(36.25-37.73)
		top of fire extinguisher surface	16/16 (100.00)	16 (100.00)	32.92(28.36-35.38)	32.05(27.96-33.71)	0	—	0	—
		floor beneath the patient bed	14/14 (100.00)	14 (100.00)	31.43(30.07-33.50)	30.32(28.64-32.47)	0	—	0	—
		Total	65/75 (86.67)	59 (90.77)	31.64(29.91-33.86)	31.33(29.40-32.99)	0	—	6 (9.23)	36.82(35.73-37.56)
27/09/2022	day12	windowsill	21/27(77.78)	13(61.90)	35.08(30.99-36.81)	34.66(30.75-36.38)	2(9.52)	35.64(35.05-36.23)	6(28.57)	35.76(35.05-36.95)
		bedrail	15/15(100)	12(80.00)	35.07(33.34-36.25)	33.65(33.02-34.50)	0	—	3(20.00)	35.69(35.33-36.25)
		bedside table	11/14(78.57)	4(36.36)	35.83(35.56-37.68)	34.28(33.25-35.05)	3(27.27)	36.85(33.82-36.99)	4(36.36)	35.08(34.54-35.58)
		camera detector top	14/15(93.33)	14(100)	34.07(31.39-35.49)	31.30(29.64-34.26)	0	—	0	—
		top of fire extinguisher surface	9/10(90.00)	7(77.78)	35.19(33.68-37.16)	35.54(32.75-34.96)	1(11.11)	35.11(-)	1(11.11)	38.04(-)
		floor beneath the patient bed	14/15(93.33)	14 (100)	35.20(30.79-36.29)	33.34(29.42-34.76)	0	—	0	—
		Total	84/96(87.50)	64(76.19)	35.11(32.69-36.20)	33.47(31.20-34.63)	6(7.14)	35.67(34.74-36.89)	14(16.67)	35.52(35.11-36.24)
01/10/2022	day16	windowsill	17/20(85.00)	11(64.71)	37.20(34.99-38.01)	33.04(32.25-33.55)	0	—	6(35.29)	34.74(33.34-35.85)
		bedrail	11/11(100.00)	8(72.73)	36.18(34.28-38.39)	35.24(33.37-36.01)	0	—	3(27.27)	36.06(35.90-36.23)
		bedside table	9/11(81.82)	7(77.78)	36.27(34.08-37.08)	34.83(32.58-36.18)	0	—	2(22.22)	34.12(33.34-34.89)
		camera detector top	18/18(100.00)	13(72.22)	33.75(32.24-35.54)	33.38(32.21-34.26)	2(11.11)	33.99(33.64-34.34)	3(16.67)	35.34(34.55-35.34)
		top of fire extinguisher surface	7/10 (70.00)	5(71.43)	35.37(32.98-35.99)	31.85(30.15-35.23)	0	—	2(28.57)	34.98(34.72-35.24)
		floor beneath the patient bed	14/23(60.87)	9(64.29)	34.85(33.70-36.99)	34.96(32.72-35.77)	1(7.14)	21.02(-)	4(28.57)	35.77(35.26-36.31)
		Total	76/93(81.72)	53(69.74)	35.00(33.49-36.50)	33.43(32.31-35.02)	3(3.95)	33.64(21.02-34.34)	20(26.31)	35.28(34.71-36.02)
05/10/2022	days20	windowsill	13/19(68.42)	8(61.53)	34.70(32.27-36.00)	34.35(32.02-34.56)	0	—	5(38.46)	36.66(35.12-36.82)
		bedside table	3/9(33.33)	0	—	—	1(33.33)	34.27(-)	2(66.67)	36.90(35.61-38.18)
		camera detector top	30/30(100.00)	28(93.33)	30.78(29.71-32.43)	31.32(30.15-32.02)	0	—	2(6.67)	36.01(34.98-37.03)
		top of fire extinguisher surface	9/10(90.00)	8(88.89)	33.35(32.02-33.79)	31.16(29.44-34.29)	0	—	1(11.11)	35.98(-)
		floor beneath the patient bed	13/13(100.00)	13(100.00)	32.61(29.85-33.45)	30.48(29.75-33.39)	0	—	0	—
		Total	68/81(83.95)	57(83.82)	31.71(30.00-33.27)	31.36(30.12-32.58)	1(1.47)	34.27(-)	10(14.71)	36.32(34.45-36.87)
Total			371/435(85.29)	299(80.59)	33.39(31.22-35.33)	32.46(30.67-34.11)	10(2.70)	34.70(33.78-36.39)	62(16.71)	35.56(34.86-36.28)
