# Supplementary material for: Monitoring Prevalence and Persistence of Environmental Contamination by SARS-CoV-2 RNA in a Makeshift Hospital for Asymptomatic and Very Mild COVID-19 Patients
Source: Int J Public Health. 2023 Sep 12;68:1605994. doi: 10.3389/ijph.2023.1605994 (PMC10520216; doi:10.3389/ijph.2023.1605994)
Supplement: Supplementary file 2 [file Table1.XLSX]

## Sheet: Table  S1
Table S1 Environmental sampling RT-qPCR results
Type of sample	Number of positive samples	Strongly positive samples			Weakly positive samples
		n(%)	Median Ct value (IQR)		Only ORF1ab positive		Only N positive
			ORF1ab	N	n(%)	Median Ct value(IQR)	n(%)	Median Ct value(IQR)
Frequently touched surfaces	356	247(69.38)	33.23(32.11-34.58)	33.71(32.02-34.63)	29(8.15)	35.00(33.77-36.47)	80(22.47)	35.28(34.31-36.29)
1.trash bin top	26	23(88.46)	32.6(32.6-32.66)	32.04(32.01-32.66)	2(7.69)	33.6(33.06-33.10)	1(3.85)	35.51(-)
2.all surfaces of table and chair in staff workstations	43	25(58.14)	33.18(32.29-33.74)	33.71(31.53-33.78)	1(2.33)	33.77(-)	17(39.53)	35.10(34.19-35.66)
3.floor surface	33	20(60.61)	34.50(33.28-35.13)	34.21(32.23-35.08)	3(9.09)	34.37(34.00-38.41)	10(30.30)	34.67(33.81-35.99)
4.door handle	21	17(80.95)	31.69(31.69-31.69)	33.86(33.86-33.86)	0(0.00)	—	4(19.05)	35.55(34.43-36.21)
5.staff computer mouse and keyboard	5	5(100.00)	33.71(32.54-34.89)	33.73(31.92-35.55)	0(0.00)	—	0(0.00)	—
6.staff gloves in contact with patient surrounding	22	17(77.27)	35.07(34.91-35.07)	34.72(34.72-34.89)	2(9.09)	34.86(34.58-35.14)	3(13.64)	34.94(33.25-36.08)
7.Medical equipment surface	41	30(73.17)	33.86(33.04-35.20)	33.61(32.52-35.00)	2(4.88)	35.67(35.00-36.34)	9(21.95)	35.7(35.02-36.78)
8.bedrail	13	10(76.92)	31.95(30.45-34.14)	30.37(29.60-31.39)	1(7.69)	24.37(-)	2(15.38)	35.04(34.71-35.37)
9.bedside table	26	18(69.23)	32.13(32.13-34.04)	34.95(33.69-35.08)	2(7.69)	29.19(24.28-34.11)	6(23.08)	35.42(34.51-36.64)
10.patient bedding (pillow, bedsheet, and duvet)	36	26(72.22)	32.67(30.13-34.99)	31.34(29.55-34.01)	3(8.33)	36.09(34.02-36.30)	7(19.44)	36.36(34.69-37.11)
11.Patient daily necessities	45	26(57.78)	34.16(32.23-34.58)	33.96(32.54-34.95)	9(20.00)	36.47(34.36-37.35)	10(22.22)	35.21(34.36-35.71)
12.patient mobile phone	8	7(87.50)	34.08(32.33-36.12)	34.02(31.86-35.41)	0(0.00)	—	1(12.50)	36.42(-)
13.inner surface of patient's mask	32	21(65.63)	33.63(32.00-34.31)	32.53(31.67-34.08)	2(6.25)	36.54(33.42-39.65)	9(28.13)	35.33(34.93-36.25)
14.Patient hand	5	2(40.00)	31.35(-)	31.94(-)	2(40.00)	33.05(34.73-31.37)	1(20.00)	37.04(-)
No-touch surfaces	293	220(75.09)	33.65(31.48-35.12)	32.86(31.08-34.16)	10(3.41)	33.92(33.03-34.51)	63(21.50)	35.15(34.45-35.72)
15.top surface of patient cubic partition	14	12(85.71)	34.1(32.40-35.04)	33.18(31.00-34.26)	0(0.00)	—	2(14.29)	33.7(33.06-34.34)
16.top surface of power cable storage box	7	6(85.71)	32.55(30.89-33.79)	33.76(32.27-34.82)	1(14.29)	33.21(-)	0(0.00)	—
17.camera detector top	71	61(85.92)	31.8(30.19-34.20)	32.07(30.50-33.29)	2(2.81)	33.99(34.34-33.64)	8(11.27)	35.49(35.35-37.64)
18.floor beneath the patient bed	78	61(78.20)	34.66(33.16-35.88)	33.41(32.09-34.40)	1(1.28)	21.02(-)	16(20.51)	34.74(34.08-35.90)
19.top of fire extinguisher surface	5	2(40.00)	36.93(-)	35.27(-)	0(0.00)	—	3(60.00)	36.52(36.30-37.29)
20.windowsill	84	51(60.71)	33.94(32.05-35.52)	33.13(31.02-34.24)	5(5.95)	34.17(33.08-34.68)	28(33.33)	35.03(34.36-35.42)
21.grills of portable air cleaner	34	27(79.41)	33.58(31.38-34.37)	32.52(31.00-33.82)	1(2.94)	37.22(-)	6(17.65)	35.19(34.15-35.77)
Toilet setting	53	47(88.68)	31.28(27.98-33.09)	31.08(27.99-31.89)	2(3.77)	35.72(34.34-37.09)	4(7.55)	35.37(34.47-36.09)
22.faucet handle	5	5(100.00)	33.51(31.91-35.12)	31.89(30.97-32.82)	0(0.00)	—	0(0.00)	—
23.toilet countertops	6	6(100.00)	27.39(27.28-27.48)	27.01(26.96-27.02)	0(0.00)	—	0(0.00)	—
24.sewage from bathroom	42	36(85.71)	31.28(30.24-33.05)	31.09(28.86-32.52)	2(4.76)	34.34(34.34-37.09)	4(9.52)	35.37(34.47-36.09)
Air	80	50(62.50)	35.55(33.16-36.25)	34.44(32.95-36.07)	3(3.75)	37.16(37.04-38.18)	27(33.75)	36.29(36.07-36.81)
25.Active sampling	43	33(76.74)	35.13(32.23-35.87)	34.05(32.12-35.2)	1(2.33)	38.18(-)	9(20.93)	36.13(34.97-36.58)
26. Deposition sampling	37	17(45.95)	36.11(35.55-37.09)	36.06(34.02-36.32)	2(5.41)	37.1(37.04-37.16)	18(48.65)	36.39(36.15-36.92)
Total	782	564(72.12)	33.38(31.69-35.07)	33.24(31.33-34.34)	44(5.63)	34.66(33.65-36.90)	174(22.25)	35.36(34.62-36.29)
